# Supplementary material for: Illicit Drug Use and Smell and Taste Dysfunction: A National Health and Nutrition Examination Survey 2013–2014
Source: Healthcare (Basel). 2022 May 13;10(5):909. doi: 10.3390/healthcare10050909 (PMC9140567; doi:10.3390/healthcare10050909)
Supplement: Supplementary file 1 [file healthcare-10-00909-s001.zip]

Archive with 1 entries (1 files):
- healthcare-1718450-supplementary.pdf
